# Supplementary material for: The Human EKC/KEOPS Complex Is Recruited to Cullin2 Ubiquitin Ligases by the Human Tumour Antigen PRAME
Source: PLoS One. 2012 Aug 13;7(8):e42822. doi: 10.1371/journal.pone.0042822 (PMC3418287; doi:10.1371/journal.pone.0042822)
Supplement: Analysis Script S1 — PERL script mapPep2Prot_v0.3.pl for analysis of mass spectrometry data. (PL) [file pone.0042822.s006.pl]

#!/usr/bin/perl

use Getopt::Long qw(GetOptions) ;
use Pod::Usage;
use strict;
use YAML;
use Term::ANSIColor qw(:constants);
$Term::ANSIColor::AUTORESET = 1;


Getopt::Long::Configure("no_ignore_case", "prefix_pattern=(--|-|\/)");


# AUTOFLUSH output
select (STDOUT), $|=1;


my $man = 0;
my $help = 0;
my $output;
my @peptide=();
my @protein=();
my $limit = 40;
my $debug = undef;
my $header = 0; #// no header default
my $matdesc =0;
my $gmat = 1;
my $score=1;
my $expected = undef;
my $sample = 0; #// no header default

GetOptions('help|?' => \$help, 
	'man' => \$man,
	'pep|peptide|s:s{,}'    => \@peptide,
	'prot|protein|l:s{,}' =>\@protein,
        'o|output:s'   => \$output,
	't|theoretical:s'   => \$expected,
	'd|debug!'   => \$debug,
	'h|header!' => \$header,
	'md|matdesc!' => \$matdesc,
	'gm|sum!' => \$gmat,
	'all|allsample!' => \$sample,
	'empai|em!' =>\$score,
	'l|limit:i' => \$limit,
) 

or pod2usage(2);

#

pod2usage(1) if $help;

pod2usage(-exitstatus => 0, -verbose => 2) if $man;

pod2usage(2) if (! defined @peptide or ! defined @protein);
#pod2usage(2) if (!(-e $expected)); 
#if (!(-s $expected)) {print "$expected is empty\n"; exit();}

my $out;
if( $output ) { 
    open($out,">$output") || die "cannot open $output for writing";
} else { 
    $out = \*STDOUT;
}

my %PEPTIDES;
my %PROTEINS;

my @p_globs= map {glob ($_)} @peptide;
my @pr_globs = map {glob ($_)} @protein;


#// Get the content of the peptide files.

my %PEPT;
for (my $i=0; $i<=$#p_globs; $i++ ){
	#// Hash the content of the peptide files and keep in an array of hashes
	#print "$p_globs[$i]\n";
	
	print "Loading $p_globs[$i]\n";
	&setLineBreak ($p_globs[$i]);
	open PEP, $p_globs[$i] or die ("can not open $p_globs[$i] for reading\n");
	while (my $line = <PEP>){
		chomp ($line);
		my ($pep, $score) =split (/\t/, $line); 
		$PEPTIDES{'s'}{&clean($pep)}=$score if ($score >  $PEPTIDES{'s'}{&clean($pep)});
		$PEPT{&clean($p_globs[$i])}{&clean($pep)}=$score if ($score > $PEPT{&clean($p_globs[$i])}{&clean($pep)});
	}
	close PEP;
	#push @allpeptideFiles, %PEPT;
}

my %EXP;

print "Loading $expected\n" if -e $expected;
if (-e $expected){
	&setLineBreak ($expected) ;
	open OBSS, "cut -d \"|\" -f1 $expected | perl -lne '~s/IPI://; print' | " || die ("can not open $expected for reading\n");
	while (my $line = <OBSS>){
		#print $line;
		chomp $line;
		my ($obs, $id ) = split(/\t/, $line);
		if ($obs !~/\d/){
			print "ERROR\n\nThe input $expected does not have as first column the number of theoretical pep for IPI in second column\n";
			exit ();
		}
	
	$EXP{&clean($id)}= &clean($obs);
	}
}
close OBSS;

sub setLineBreak{       # Check line breaks of input files and set input record separator accordingly
        my $inFile = shift;
        $/ ="\n";
        open (IN, "<$inFile") or die "Cannot open $inFile to check form of line breaks.\n";
        while (<IN>){
                if ($_ =~ /\r\n/){
                        print "\tDOS line breaks detected ...\n" if ($debug);
                        $/ ="\r\n";
                        last;
                }
                elsif ($_ =~ /\r/){
                        print "\tMac line breaks detected ...\n" if ($debug);
                        $/ ="\r";
                        last;
                }
                else{
                        print "\tUnix line breaks detected ...\n" if ($debug);
                        $/ ="\n";
                        last;
                }
        }
        close IN;
}


sub score {
	my ($obs,$exp) = @_;
	my $frac = $obs/$exp;
	return sprintf ("%.3f", (10**$frac) - 1);
}

my %weight = (
	"SWISS-PROT" =>7,
	"TREMBL" => 5,
	"ENSEMBL" => 4,
	"REFSEQ" => 3,
	"H-INV" =>2,
	"VEGA" => 1,
	"IPI"=>1,
);
my %peptide_info;
my %peptide_info3;
my %protein_info;
my %weighted_id;
my %priority;
my %BEST_IDS;

for (my $j=0; $j<=$#pr_globs; $j++){
	print "Loading $pr_globs[$j]\n";
	&setLineBreak ($pr_globs[$j]);
	open PROT, $pr_globs[$j] or die ("can not open $pr_globs[$j] for reading\n");
	
	if (scalar (split (/\t/, <PROT>))>4){
		
		while (my $line = <PROT>){
			$line =~s/\r/\n/g;
			chomp ($line);
			$line=~s/\n$//;
			my %ID;
			next if ($line =~/^Protein Name/i);
			my @content = split(/\t/, $line);
			my @inline = split (/\|/, $content[0]);
			my ($db,$ipi) = split(/:/, $inline[0]);
			for (my  $s=0; $s<$#inline; $s++){
				my ($k,$v) = split (/\:/, $inline[$s]);
				$ID{$k} =$v;
			}
			$protein_info{$ipi}{'ids'}= {%ID};
			$protein_info{$ipi}{'protein_seq'}= $content[6];
			$protein_info{$ipi}{'protein_desc'}= $content[2];
			$protein_info{$ipi}{'uniq_pep_count'}= $content[4];
			$protein_info{$ipi}{'non_uniq_pep_count'} = $content[3];
			$protein_info{$ipi}{'coverage'} = $content[1];
			$protein_info{$ipi}{'length'} = $content[5];
		}
		close PROT;
	}
	else {
		#print "Now hashing $pr_globs[$j]\tpeptide info\n";
		while (my $line = <PROT>){
			$line =~s/\r/\n/g;
			chomp ($line);
			$line=~s/\n$//;
			next if ($line =~/^Protein Name/i);
			my %ID;
			my @content = split(/\t/, $line);
			my @inline = split (/\|/, $content[0]);
			my ($db,$ipi) = split(/:/, $inline[0]);
			for (my  $s=0; $s< $#inline; $s++){
				my ($k,$v) = split (/\:/, $inline[$s]);
				$ID{$k}= $v;
				$weighted_id{$content[1]}{$ipi} +=  $weight{$k};
				$weighted_id{$content[1]}{$ipi."sum"}++;
				
			}
			push @{$priority{$ipi}}, $content[1];
 			$weighted_id{$content[1]}{$ipi."all"} = $content[0];
			
			push @{$peptide_info{$content[1]}},$ipi;
			$peptide_info3{$ipi}{$content[1]}{'loc'}=$content[2]."\t".$content[3];
			#$weighted_id{$content[1]}{$ipi."desc"} = $protein_info{$ipi}{'protein_desc'};
				
		}
		close PROT;
	}
}


#// extract information accordingly from the created hashes;
print $out join ("\t","ID","pep_seq","Description","Mascot_score","start_residue","end_residue"),"\n" if $header;

sub sameNumberOfPep{
	my @ipis = @_;
	my %uniq;

	for (my $i=0; $i<=$#ipis; $i++){
		$uniq{$#{$priority{$ipis[$i]}} +1 }++;
		
	}
	 if (scalar (keys %uniq) > 1){
		my @best = sort {$b<=>$a} keys %uniq;
		my @keys;
		foreach my $x (@ipis){
			if (scalar (@{$priority{$x}}) == $best[0] ){
				push @keys, $x;
			} 	
		}
	
		print "IPIs with the most peptide count: ",join ("::", @keys),"\n" if $debug;
		print "multiple id with different # pep  count\nnumber of id assign to pep above:",$#ipis +1,"\tnumberof id with max pep:", $#keys +1,"\n" if $debug;
		return \@keys;
	}
	else {
		print "IPIs with the most peptide count: ",join ("::", @ipis),"\n" if $debug;
		print "multiple id with same # pep  count\nnumber of id assign to pep above:", $#ipis +1,"\n" if $debug;
		return \@ipis;
	}

	
}

sub clean {
	my $input =shift;
	$input =~s/^\s+//;
	$input =~s/\s+$//;
	return $input;
}

sub priorityEnrich {
	my ($ip,$key) = @_;
	my @ips = @$ip;
	my $c;
	my $p =0;
	my $best_id;
	for (my $j=0; $j<=$#ips; $j++){
		if ($weighted_id{$key}{$ips[$j]}  > $p){
			$best_id = $ips[$j];
			$p=  $weighted_id{$key}{$ips[$j]};
		}
		if ($debug){
			#print "$ips[$j]\n";
			print "->\nIPI: ",$weighted_id{$key}{$ips[$j]."all"},"\n";
			print YAML::Dump $priority{$ips[$j]} ;
			print "Total # of pep: ",scalar @{$priority{$ips[$j]}},"\n";
		}
		$weighted_id{$key}{&clean($ips[$j])."desc"} = $protein_info{&clean($ips[$j])}{'protein_desc'};
	}
	
	print YAML::Dump $weighted_id{$key} if $debug; 
	print "Besy id Desc: ",$protein_info{$best_id}{"protein_desc"},"\n" if $debug;
	return $best_id;
}

#// clean all existing .map files
unlink (glob ('*.ext'));

my $stop=1;
my $chek=1;
print STDOUT "\nWriting to disc ";
#print $PEPTIDES{'s'}{'AAAGELQEDSGLMALAK'},"\n";
#exit; 
my $map=0;

#print YAML::Dump \%peptide_info;

while (my ($key, $value) = each %{$PEPTIDES{'s'}}){
	if ($debug){
		print "*" x length($key."Processing  "),"\n";
		print "Processing: ",$key,"\n";
		print "*" x length($key."Processing  "),"\n";
	}
	if (exists $peptide_info{$key}){
		my $check=0;
		my $best_id;	
		my $p =0;
		my $c ;
		my %uniqness;
		my @ipis = @{$peptide_info{$key}};
		my $interest = &sameNumberOfPep(@ipis);
		$best_id = &priorityEnrich ($interest, $key);
		print "BEST id:\n -> $best_id\n//\n" if $debug;
		
		my $line = join ("\t",$weighted_id{$key}{$best_id."all"},
				$key,
				$protein_info{$best_id}{'protein_desc'},
				$peptide_info3{$best_id}{$key}{'loc'},
				);
		my $subline = join ("\t",$weighted_id{$key}{$best_id."all"},
				$protein_info{$best_id}{'protein_desc'},
				);
		#print "$key\n";
		if ($sample ){
			while (my ($file, $content) = each %PEPT){
				open my $fh,'>>',"$file.ext" or die ("Can not open $file.ext for adding protein identifier and respective description\n ");
				if (exists $PEPT{$file}{$key}){
					print $fh $key ."\t". $PEPT{$file}{$key} ."\t". $subline, "\n";
					$BEST_IDS{$best_id}{$file}++;
				}
			}
		}
		
		if ($debug){
			goto GMAT  if $stop++ >= $limit;
			print "Limit: $stop\n";
		}
		print $out $line,"\n" if (!$debug);
		if (!$debug & ($chek % 100 == 1)){
			print STDOUT ".";
		} 
		$chek++;
	}
	else {
		print "\n";
		print STDOUT BOLD WHITE ON_RED "WARNING: ";
		print STDOUT BOLD WHITE ON_GREEN "$key";
		print STDOUT BOLD WHITE ON_RED " NOT mappable!";
		print "\n";
		$map++;
		
	}
	
}


print STDOUT "\n" if (!$debug);
print STDOUT "TOTAL: $map peptides not mappable\n" if (!$debug);


#// Dumping out the global information
my $stop2=1;

sub getFirst {
	my $in = shift;
	
	if ($in =~/^\d+/){
		 my ($i, $j) = split(/\s*\|\s*/, $in);
                return $i;
	}
	else{
		return $in;
	}
}
sub getSecond {
	my $in = shift;
	if ($in =~/^\d/ && $in =~/\|/){
		my ($i, $j) = split(/\s*\|\s*/, $in);
		return $j;
	}
	else{
		return $in;
	}
}

#print YAML::Dump \%BEST_IDS;

GMAT: if ($gmat){
	open GMAT1, ">IpiOccurrencePerSample.freq" || die ("Can not open $! for writing\n");
	open GMAT2, ">IpiOccurrencePerSample.empai" || die ("Can not open $! for writing\n");
	open GMAT, ">IpiOccurrencePerSample.freq_empai" || die ("Can not open $! for writing\n");
	open GMAT3, ">IpiOccurrencePerSample.all" || die ("Can not open $! for writing\n");
	print "*" x length "Processing for the overall matrix","\n";
	print "Processing for the overall matrix\n";
	print "*" x length "Processing for the overall matrix","\n";
	print GMAT "Theoretical\tIPI\t", join ("\t", @p_globs), "\n";
	print GMAT1 "Theoretical\tIPI\t", join ("\t", @p_globs), "\n";
	print GMAT2 "Theoretical\tIPI\t", join ("\t", @p_globs), "\n";
	print GMAT3 "Theoretical\tIPI\t", join ("\t", map ($_."_freq", @p_globs), map($_."_empai", @p_globs)), "\n";
	while (my ($id,$file) = each %BEST_IDS){
		my @final=();
		push @final, $EXP{$id};
		push @final, $id;
		#print $id;
		#push @final, $protein_info{$id}{'protein_desc'} if $matdesc;
		
		for (my $i=0; $i<=$#p_globs; $i++ ){
			if (exists $BEST_IDS{$id}{$p_globs[$i]}){
	
				if (-e $expected){
					push @final, $BEST_IDS{$id}{$p_globs[$i]} ."|". &score ($BEST_IDS{$id}{$p_globs[$i]},$EXP{$id}); 
				}
		
				else {
					push @final, $BEST_IDS{$id}{$p_globs[$i]} ."|0";
				}
				
			}
			else {
				if (-e $expected){
					push @final ,"0" ."|". &score ("0", $EXP{$id});
				}
				else {
					push @final ,"0|0";
				}
			}
		}
		
		push @final, $protein_info{$id}{'protein_desc'} if $matdesc;
		print GMAT join ("\t",@final),"\n";
		print GMAT1 join ("\t", map (&getFirst($_),@final)),"\n";
		print GMAT2 join ("\t", map (&getSecond($_),@final)),"\n";
		my @part2 = map (&getSecond($_),@final);
		my @part1= map (&getFirst($_),@final);
		
		shift (@part2);
		shift (@part2);
		
		pop (@part1) if $matdesc;
		
		print GMAT3 join ("\t",@part1, @part2 ),"\n";

		if ($debug){
			print STDOUT join ("\t",@final),"\n";
			exit if $stop2++ >= $limit;
		}
	}
	close GMAT;
	close GMAT1;
	close GMAT2;
	close GMAT3;
}

print "\n\t","*"  x length ("*Done .. !*"),"\n";
print "\t","*Done .. !*\n";
print "\t","*"  x length ("*Done .. !*"),"\n";


__END__

=head1 NAME

sample usage:  mapPep2Prot.pl [options...] -pep *.pep -prot *.prot -o I<output.txt> -h -t I<observable.peptides.file> -all
	
I<Where: *.pep [peptide file names with .pep extension]
        *.prot [protein related file name with .prot extension]>

=head1 DESCRIPTION

B<Algorithm:> This PERL script is designed to help in the analysis of Mass-Spectrometry interaction data. Some input files have to be generated with free Windows softwares (see below for details). In general, two aspects are addressed by the script:

1. assign to each peptide identified by Mass Spec the best protein IPI ID, solving the recurrent problem that two different MASCOT searches often assign different protein IDs to the same peptide sequence;

2. calculate emPAI abundance factors for each protein ID for all experimental dataset.

B<Assigning the best IPI ID to each peptide> It is very common that a peptide sequence can be matched to multiple proteins (in our case we'll be talking about IPI IDs, but the script can be used with any protein Db of course).
We want to choose one of these IDs (the right one!) and use this ID to re-map the experimental peptides lists, and then calculate the number of peptides identified for each protein ID accordingly. This approach makes sure that one peptide is not matched to different protein IDs in different peptide lists (different MS runs, or different experiments), which makes the final data non-redundant and we can compare datasets appropriately.

The criteria applied to choose the "best" Protein ID for a certain peptide sequence are:
- first, the protein ID with the highest number of matching peptides is preferred;
- if more than one protein ID satisfy the first criteria, we choose among those the IPI ID with the most extensive and reliable cross-reference identifiers. For example, between an IPI ID that contains only an IPI reference, and another ID that contains also a Swiss-Prot reference, the second one is preferred. This is in line with the idea that the most extensively a sequence is annotated, the most reliable it is, and the more information can be extracted from the databases about it (GO annotation, pathway, etc.). In line of implementation, the script uses a weighting scheme biased toward more curated database identifiers, which means that IDs with more extensive and reliable identifiers are given a stronger weight.

B<mapPep2Prot.pl> expects two sets of input files. Please rename them with the appropriate extension for easy reference: eg. all the peptide files end with B<.pep>, the 2 protein-related information end with B<.prot>. The peptide files are tab-delimited two-columns files where the first column contains the peptide sequence, and the second column contains the corresponding Mascot score. The 2 protein-related files are the outputs generated by the freeware program B<Protein Coverage Summariser> (process to be described): one contains all the possible matches between each peptide sequence and the IPI IDs present in the database, the second file (the biggest in size) contains a lot of information, and is used here to extract the Description (the name) of each IPI ID.

The "standard" B<output> of the script is a table of the experimentally-derived peptide sequences with their best-match IPI ID as defined above. This output is printed to screen by default (unless the debug -d option is selected, see below), and it can be saved to file using the option -o.

By activating the option B<-all>, the script will use the best-match IPI IDs to re-map the input peptide (.pep) files, by adding two columns: the best-match IPI ID, and its description (IPI protein name), and this information is stored in files with extension B<.ext> (for EXTended information, and the file name is the same as the original .pep file). 

The option -all generates also 4 overview tables saved in files that start with B<IPIOccurencePerSample.> that contain a big table with all the IPI IDs identified by the analysis and in each column the number of peptides for each ID counted in each file. If the option B<-empai> is active and the file with theoretical peptides is given with -t, the table will contain also the emPAI values for each ID for each sample (i.e. for each experimentally-derived peptide list).
By default the output files contain only the IPI ID; specify the option B<-md> to add the Description of the IPI IDs.
By specifying the option B<-h>, headers will be printed in the first line of these 4 files.

=head1 SYNOPSIS

=over

=item mapPep2Prot.pl [options] -s [peptide files ...] -l [protein files ...]

=item I<Options:>

=item	B<-help>            brief help message

=item	B<-man>             full documentation

=back 

=head1 OPTIONS AND ARGUMENTS

=over 8

=item B<-peptide|pep|s>

Files containing the peptide and the Matscore -- preferably called through : -s *.pep.

=item B<-protein|prot|l>

Files containing the protein to peptide information -- preferably called through : -l *.prot.

=item B<-o|output>	defaults to screen

File where to store the mapping.

=item B<-t|theoretical>	mandatory

File containing the theoretical peptide occurence per protein (IPI) id.

=item B<-header|h>	switch-off by default

Add header to the output files

=item B<-debug|-d>	switch-off by default

Dump a data structure of the data being process, detailed information to track down errors and comprehending what the program does.

=item B<-limit|l>	default 40

Chunck size of the data to process, this is only if the B<debug> flag is switched on.

=item B<-gm|sum>	default true

report in a tabular form (matrix-like), the IPI and their occurence per uploaded peptide ids. The column in this representing the different sample file and the rows the unambigous IPI identifiers

=item B<-empai|em>	default true

add next to the frequency of IPI occurence per sample file the emPAI value defined as B<[10**(#observed/#theoretical)] -1>.

=item B<-md|matdesc>	default false

Add the description of the IPI id to the files generated (matrices)

=item B<-all|allsample>	default false

Create for each peptide file a corresponding extended file (.ext) containing the matched IPI ids and their description

=back

=head1 B<Authors>
	
	Concept: Adalberto Costessi (Dept. Molecular Biology, NCMLS, Nijmegen, The Netherlands)
	Implementation: Blaise Alako (Dept. Molecular Biology, NCMLS, Nijmegen, The Netherlands)
	We want to thank Edwin Lasonder (CMBI-NCMLS, Nijmegen, The Netherlands) for suggesting to us the use of this analytical approach, which eventually led to developing this script 
	Last revised: April 2009
=cut
